# Supplementary material for: Blood handling and leukocyte isolation methods impact the global transcriptome of immune cells
Source: BMC Immunol. 2018 Oct 30;19:30. doi: 10.1186/s12865-018-0268-6 (PMC6208098; doi:10.1186/s12865-018-0268-6)
Supplement: Supplementary file 2 — Table S3. Quality control metrics for each library generated. Sample names, figure corresponding to data, cell type, and condition are indicated. (XLSX 65 kb) [file 12865_2018_268_MOESM2_ESM.xlsx]

## Sheet: Merged
Supplemental Table 3. Quality control metrics for each library generated. Sample names, figure corresponding to data, cell type, and condition are indicated.
Sequencing ID	Sample name (short)	Analyze (1 or 0)	Figure	Donor	Cell Type	Condition	Isolation	Reads (% of lane)	Mapped%	5/3utr	exon/ intergenic	sense/ antisense	rRNA%	Sample Notes
D16-8878-2129G	HCmono01	1	3 and 4	HC1	Mono	Fresh	Ficoll	22,795,948 (3.52)	0.90939	0.608	217.928	1.052	0.03933	good
D16-8879-2129G	HCmono02	1	3 and 4	HC2	Mono	Fresh	Ficoll	20,580,204 (3.17)	0.90392	0.653	243.887	1.028	0.03519	good
D16-8880-2129G	HCmono03	1	3 and 4	HC3	Mono	Fresh	Ficoll	18,808,304 (2.90)	0.90441	0.637	267.562	1.042	0.04039	good
D16-9118-2129G	1 XT 8.26 (Mono13)	1	3 and 4	HC1	Mono	Fresh	Lysed	16,336,861 (2.52)	0.85399	0.643	300.731	1.042	0.01437	good
D16-9119-2129G	2 XT 8.26 (Mono14)	1	3 and 4	HC2	Mono	Fresh	Lysed	17,278,960 (2.66)	0.89623	0.683	345.864	1.042	0.01147	good
D16-9120-2129G	3 XT 8.26 (Mono15)	1	3 and 4	HC3	Mono	Fresh	Lysed	15,687,350 (2.42)	0.80573	0.615	152.936	1.052	0.03581	good
D16-8894-2129G	HCmono17	1	3 and 4	HC2	Mono	Fresh	Percoll	16,042,311 (2.47)	0.89335	0.666	175.03	1.042	0.01043	good
D16-8895-2129G	HCmono18	1	3 and 4	HC3	Mono	Fresh	Percoll	15,848,150 (2.44)	0.87644	0.641	124.614	1.026	0.02366	good
D16-9121-2129G	4 XT 8.26 (Mono16 T2)	1	3 and 4	HC1	Mono	Fresh	Percoll	13,724,988 (2.12)	0.8092	0.553	77.284	1.033	0.04807	mt DNA high
D16-8881-2129G	HCmono04	1	3 and 4	HC1	Mono	4C 1d	Ficoll	19,140,131 (2.95)	0.90685	0.671	248.353	1.038	0.03352	good
D16-8882-2129G	HCmono05	1	3 and 4	HC2	Mono	4C 1d	Ficoll	21,412,391 (3.30)	0.90432	0.717	270.743	1.032	0.03384	good
D16-8883-2129G	HCmono06	1	3 and 4	HC3	Mono	4C 1d	Ficoll	19,227,913 (2.97)	0.88135	0.664	172.765	1.036	0.02719	good
D16-8884-2129G	HCmono07	1	3 and 4	HC1	Mono	Fresh	Ficoll	18,323,895 (2.83)	0.91061	0.63	213.576	1.054	0.03153	good
D16-8885-2129G	HCmono08	1	3 and 4	HC2	Mono	Fresh	Ficoll	17,739,671 (2.74)	0.90218	0.631	136.595	1.041	0.02591	good
D16-8886-2129G	HCmono09	1	3 and 4	HC3	Mono	Fresh	Ficoll	21,439,151 (3.31)	0.90853	0.606	254.684	1.04	0.03312	good
D16-8887-2129G	HCmono10	1	3 and 4	HC1	Mono	RT 1d	Ficoll	18,237,810 (2.81)	0.92771	0.763	77.047	1.046	0.01506	low exon / intergenic
D16-8888-2129G	HCmono11	1	3 and 4	HC2	Mono	RT 1d	Ficoll	22,441,177 (3.46)	0.89633	0.68	220.356	1.041	0.01643	good
D16-8889-2129G	HCmono12	1	3 and 4	HC3	Mono	RT 1d	Ficoll	19,911,695 (3.07)	0.9199	0.717	257.381	1.07	0.01376	good
D16-12327-2273L	HCTc05_HC2_4C 1D_Ficollt3	1	3 and 4	HC2	Tc	4C 1d	Ficoll	22,251,969 (3.36)	0.90416	0.811	183.46	1.033	0.01013	good
D16-12344-2273L	HCTc04_HC1_4C 1D_Ficoll_TR	1	3 and 4	HC1	Tc	4C 1d	Ficoll	21,948,187 (3.31)	0.89973	0.928	212.501	1.046	0.01319	good
D16-12345-2273L	HCTc06_HC3_4C 1D_Ficoll_TR	1	3 and 4	HC3	Tc	4C 1d	Ficoll	23,014,215 (3.47)	0.90226	0.617	295.621	1.08	0.00557	good
D16-8896-2273L	HCTc04_HC1_4C 1D_Ficoll	1	3 and 4	HC1	Tc	4C 1d	Ficoll	23,595,053 (3.56)	0.91473	0.718	142.5	1.036	0.02545	good
D16-8898-2273L	HCTc06_HC3_4C 1D_Ficoll	1	3 and 4	HC3	Tc	4C 1d	Ficoll	27,768,474 (4.19)	0.93401	0.75	38.729	1.042	0.00646	good
D16-12328-2273L	HCTc07_HC1_Fresh_Ficollt3	1	3 and 4	HC1	Tc	Fresh	Ficoll	21,040,142 (3.18)	0.89776	0.614	229.49	1.049	0.00817	5'/3' a little low
D16-12346-2273L	HCTc08_HC2_Fresh_Ficoll_TR	1	3 and 4	HC2	Tc	Fresh	Ficoll	20,819,038 (3.14)	0.90445	0.609	294.271	1.065	0.00548	good
D16-8900-2273L	HCTc08_HC2_Fresh_Ficoll	1	3 and 4	HC2	Tc	Fresh	Ficoll	22,609,823 (3.41)	0.92747	0.842	36.521	1.046	0.00918	good
D16-8901-2273L	HCTc09_HC3_Fresh_Ficoll	1	3 and 4	HC3	Tc	Fresh	Ficoll	22,366,268 (3.38)	0.92381	0.803	79.149	1.049	0.01124	good
D16-8911-2273L	HCTc01_HC1_Ficoll1	1	3 and 4	HC1	Tc	Fresh	Ficoll	10,693,840 (1.61)	0.92464	0.796	117.378	1.057	0.00375	good
D16-8912-2273L	HCTc02_HC2_Ficoll1	1	3 and 4	HC2	Tc	Fresh	Ficoll	9,760,619 (1.47)	0.912	0.812	174.748	1.05	0.00438	good
D16-8913-2273L	HCTc03_HC3_Ficoll1	1	3 and 4	HC3	Tc	Fresh	Ficoll	11,607,882 (1.75)	0.91187	0.919	59.156	1.044	0.00284	good
D16-8902-2273L	HCTc10_HC1_RT 1D_Ficoll	1	3 and 4	HC1	Tc	RT 1d	Ficoll	9,647,233 (1.46)	0.92818	0.868	126.727	1.051	0.01612	good
D16-8903-2273L	HCTc11_HC2_RT 1D_Ficoll	1	3 and 4	HC2	Tc	RT 1d	Ficoll	10,937,553 (1.65)	0.91161	0.853	211.18	1.04	0.0154	good
D16-8904-2273L	HCTc12_HC3_RT 1D_Ficoll	1	3 and 4	HC3	Tc	RT 1d	Ficoll	13,992,997 (2.11)	0.92611	0.889	121.839	1.041	0.00751	good
D16-8905-2273L	HCTc13_HC1_Fresh_Lysed	1	3 and 4	HC1	Tc	Fresh	Lysed	10,890,409 (1.64)	0.92151	0.802	101.415	1.041	0.0072	good
D16-8906-2273L	HCTc14_HC2_Fresh_Lysed	1	3 and 4	HC2	Tc	Fresh	Lysed	10,420,951 (1.57)	0.912	0.783	184.674	1.038	0.02563	good
D16-8907-2273L	HCTc15_HC3_Fresh_Lysed	1	3 and 4	HC3	Tc	Fresh	Lysed	9,793,850 (1.48)	0.90436	0.748	350.083	1.063	0.00552	good
D16-12329-2273L	HCTc17_HC2_Fresh_Percollt3	1	3 and 4	HC2	Tc	Fresh	Percoll	10,290,923 (1.55)	0.9343	0.901	109.105	1.038	0.02247	good
D16-8908-2273L	HCTc16_HC1_Fresh_Percoll	1	3 and 4	HC1	Tc	Fresh	Percoll	10,981,533 (1.66)	0.90907	0.76	133.241	1.043	0.00498	good
D16-8910-2273L	HCTc18_HC3_Fresh_Percoll	1	3 and 4	HC3	Tc	Fresh	Percoll	12,043,854 (1.82)	0.92046	0.854	180.661	1.049	0.00511	good
D16-7082-2059G	HC1P15 MonosFicoll-CellCover	1	5	HC1	Mono	CellCover	Ficoll	16,737,739 (2.55)	0.90524	0.576	279.629	1.04	0.00281	good
D16-7086-2059G	HC2P15 MonosFicoll-CellCover	1	5	HC2	Mono	CellCover	Ficoll	26,742,216 (4.08)	0.89649	0.634	276.727	1.034	0.00533	good
D16-7090-2059G	HC3P15 MonosFicoll-CellCover	1	5	HC3	Mono	CellCover	Ficoll	26,325,978 (4.01)	0.89881	0.6	310.659	1.049	0.0028	good
D16-7084-2059G	HC1P15 MonosPall-CellCover	1	5	HC1	Mono	CellCover	Pall	33,477,474 (5.10)	0.91325	0.536	298.647	1.048	0.00095	good
D16-7088-2059G	HC2P15 MonosPall-CellCover	1	5	HC2	Mono	CellCover	Pall	26,334,198 (4.02)	0.90126	0.637	343.583	1.044	0.00276	good
D16-7092-2059G	HC3P15 MonosPall-CellCover	1	5	HC3	Mono	CellCover	Pall	25,683,128 (3.92)	0.89492	0.578	355.709	1.055	0.00299	good
D16-7081-2059G	HC1P15 MonosFicoll-Fresh	1	5	HC1	Mono	Fresh	Ficoll	28,338,196 (4.32)	0.90757	0.565	279.882	1.05	0.00272	good
D16-7085-2059G	HC2P15 MonosFicoll-Fresh	1	5	HC2	Mono	Fresh	Ficoll	30,173,278 (4.60)	0.90886	0.614	310.424	1.044	0.0014	good
D16-7089-2059G	HC3P15 MonosFicoll-Fresh	1	5	HC3	Mono	Fresh	Ficoll	23,142,159 (3.53)	0.90138	0.571	316.675	1.046	0.00254	good
D16-7083-2059G	HC1P15 MonosPall-Fresh	1	5	HC1	Mono	Fresh	Pall	27,734,320 (4.23)	0.90701	0.53	417.523	1.057	0.00181	good
D16-7087-2059G	HC2P15 MonosPall-Fresh	1	5	HC2	Mono	Fresh	Pall	19,132,538 (2.92)	0.90231	0.624	402.403	1.042	0.00174	good
D16-7091-2059G	HC3P15 MonosPall-Fresh	1	5	HC3	Mono	Fresh	Pall	34,414,265 (5.25)	0.90837	0.569	373.759	1.047	0.00139	good
D16-7395-2059G	HC1P10 TcFicoll-CellCover	1	5	HC1	Tc	CellCover	Ficoll	21,872,841 (3.34)	0.91455	0.821	145.529	1.04	0.00934	good
D16-7399-2059G	HC2P10 TcFicoll-CellCover	1	5	HC2	Tc	CellCover	Ficoll	16,663,088 (2.54)	0.92328	0.73	147.05	1.042	0.00241	good
D16-7403-2059G	HC3P10 TcFicoll-CellCover	1	5	HC3	Tc	CellCover	Ficoll	25,442,017 (3.88)	0.9119	0.779	192.466	1.042	0.00262	good
D16-7397-2059G	HC1P10 TcPall-CellCover	1	5	HC1	Tc	CellCover	Pall	24,886,256 (3.79)	0.90641	0.792	210.958	1.049	0.00414	good
D16-7401-2059G	HC2P10-TcPall-CellCover	1	5	HC2	Tc	CellCover	Pall	17,324,735 (2.64)	0.91092	0.753	196.601	1.037	0.00567	good
D16-7405-2059G	HC3P10 TcPall-CellCover	1	5	HC3	Tc	CellCover	Pall	21,315,764 (3.25)	0.90341	0.824	277.716	1.033	0.00452	good
D16-7394-2059G	HC1P10 TcFicoll-Fresh	1	5	HC1	Tc	Fresh	Ficoll	21,766,128 (3.32)	0.91472	0.826	130.149	1.037	0.00632	good
D16-7398-2059G	HC2P10 TcFicoll-Fresh	1	5	HC2	Tc	Fresh	Ficoll	27,658,562 (4.22)	0.91237	0.801	173.382	1.043	0.00319	good
D16-7402-2059G	HC3P10 TcFicoll-Fresh	1	5	HC3	Tc	Fresh	Ficoll	18,330,163 (2.80)	0.91524	0.802	149.695	1.034	0.00491	good
D16-7396-2059G	HC1P10 TcPall-Fresh	1	5	HC1	Tc	Fresh	Pall	19,948,612 (3.04)	0.91087	0.786	198.644	1.037	0.00323	good
D16-7400-2059G	HC2P10 TcPall-Fresh	1	5	HC2	Tc	Fresh	Pall	15,136,556 (2.31)	0.90853	0.765	169.549	1.039	0.00543	good
D16-7404-2059G	HC3P10 TcPall-Fresh	1	5	HC3	Tc	Fresh	Pall	17,500,553 (2.67)	0.9081	0.794	191.186	1.026	0.00793	good
D16-9649-2146G	HC3695_CD8	1	6	HC3695	Tc	Fresh	Pall	32,522,997 (5.44)	hg19	0.44754	318.836	1.114	0.00113	good
D16-9650-2146G	HC3695_CD14	1	6	HC3695	Mono	Fresh	Pall	21,805,234 (3.64)	hg19	0.44943	708.265	1.175	0.00049	good
D16-9651-2146G	HC3695_CD66	0	6	HC3695	Granulocyte	Fresh	Pall	38,866,122 (6.50)	hg19	0.33955	79.934	1.174	0.00037	Exon-Intergenic ratio is low, but usable. Might try to reprep from cDNA
D16-9652-2146G	HC3696_CD8	1	6	HC3696	Tc	Fresh	Pall	13,832,369 (2.31)	hg19	0.41985	552.326	1.122	0.00187	good
D16-9653-2146G	HC3696_CD14	0	6	HC3696	Mono	Fresh	Pall	6,332,086 (1.06)	hg19	0.45546	488.583	1.114	0.00267	Not enough reads, reseq
D16-9654-2146G	HC3696_CD66*	1	6	HC3696	Granulocyte	Fresh	Pall	22,789,483 (3.81)	hg19	0.39818	274.587	1.13	0.00067	good
D16-9655-2146G	HC3697_CD8*	1	6	HC3697	Tc	Fresh	Pall	15,090,066 (2.52)	hg19	0.39646	183.92	1.123	0.00128	good
D16-9656-2146G	HC3697_CD14*	0	6	HC3697	Mono	Fresh	Pall	2,935,047 (0.49)	hg19	0.48164	429.434	1.14	0.00106	Not enough reads, reseq
D16-9657-2146G	HC3697_CD66	1	6	HC3697	Granulocyte	Fresh	Pall	21,996,204 (3.68)	hg19	0.3772	279.621	1.147	0.00056	good
D16-9658-2146G	ICH6273_CD8	1	6	ICH6273	Tc	Fresh	Pall	19,269,335 (3.22)	hg19	0.4611	457.165	1.101	0.00225	good
D16-9659-2146G	ICH6273_CD14	1	6	ICH6273	Mono	Fresh	Pall	51,683,392 (8.64)	hg19	0.48819	621.968	1.074	0.00036	good
D16-9660-2146G	ICH6273_CD66	1	6	ICH6273	Granulocyte	Fresh	Pall	59,899,913 (10.01)	hg19	0.46367	461.297	1.071	0.00045	good
D16-9661-2146G	ICH6311_CD8	1	6	ICH6311	Tc	Fresh	Pall	22,075,980 (3.69)	hg19	0.37867	351.546	1.121	0.00177	good
D16-9662-2146G	ICH6311_CD14	1	6	ICH6311	Mono	Fresh	Pall	28,516,018 (4.77)	hg19	0.47022	969.615	1.135	0.00055	good
D16-9663-2146G	ICH6311_CD66	1	6	ICH6311	Granulocyte	Fresh	Pall	27,800,672 (4.65)	hg19	0.37439	221.992	1.196	0.00067	5'/3' ratio is low
D16-9664-2146G	ICH6317_CD8	1	6	ICH6317	Tc	Fresh	Pall	39,048,739 (6.53)	hg19	0.42059	503.055	1.106	0.00151	good
D16-9665-2146G	ICH6317_CD14	1	6	ICH6317	Mono	Fresh	Pall	20,880,797 (3.49)	hg19	0.44108	547.664	1.199	0.00097	good
D16-9666-2146G	ICH6317_CD66	1	6	ICH6317	Granulocyte	Fresh	Pall	45,685,890 (7.64)	hg19	0.36181	196.905	1.207	0.00059	good
D16-12330-2273L	CD14 3695 t2	1	6	HC3695	Mono	Fresh	Pall	14,839,250 (2.24)	hg19	0.49843	821.326	1.133	0.00045	good
D16-12331-2273L	CD14 3696 t2	1	6	HC3696	Mono	Fresh	Pall	20,445,024 (3.09)	hg19	0.47416	613.446	1.118	0.00238	good
D16-12340-2273L	CD14 3697 t2	1	6	HC3697	Mono	Fresh	Pall	21,914,732 (3.31)	hg19	0.47716	633.305	1.126	0.00103	good
D16-12341-2273L	CD66 3695 t2	1	6	HC3695	Granulocyte	Fresh	Pall	22,932,677 (3.46)	hg19	0.34823	77.038	1.149	0.00039	good
D16-12342-2273L	CD66 3696 t2	1	6	HC3696	Granulocyte	Fresh	Pall	21,031,478 (3.17)	hg19	0.41508	265.266	1.114	0.00069	good
D16-12348-2273L	CD66 3697 t2	1	6	HC3697	Granulocyte	Fresh	Pall	19,065,853 (2.88)	hg19	0.42578	316.37	1.131	0.00043	good
