# Supplementary material for: Blood handling and leukocyte isolation methods impact the global transcriptome of immune cells
Source: BMC Immunol. 2018 Oct 30;19:30. doi: 10.1186/s12865-018-0268-6 (PMC6208098; doi:10.1186/s12865-018-0268-6)
Supplement: Supplementary file 4 — Table S5. P values for each comparison of ssGSEA results for Fig. 5. Gene sets for which any comparison yielded a significant (p < 0.05) value is shown. (XLSX 52 kb) [file 12865_2018_268_MOESM4_ESM.xlsx]

## Sheet: Summary
Supplemental Table 5. P values for each comarison of ssGSEA results for Figure 5. Gene sets for which any comparison yeilded a significant (p<0.05) value is shown.
Gene Set	Monocytes - ficoll versus filter (P value)	Monocytes - ficoll versus filter (FDR)	Monocytes Ficoll versus Ficoll + CellCover (P value)	Monocytes Ficoll versus Ficoll + CellCover (FDR)	Monocytes filter versus filter + CellCover (P value)	Monocytes filter versus filter + CellCover (FDR)	T cells Ficoll versus Filter (P value)	T cells Ficoll versus Filter (FDR)	T cells Ficoll versus Ficoll + CellCover (P value)	T cells Ficoll versus Ficoll + CellCover (FDR)	T cells Filter versus Filter + CellCover (P value)	T cells Filter versus Filter + CellCover (FDR)
REACTOME_NCAM_SIGNALING_FOR_NEURITE_OUT_GROWTH	0.929815	0.969465	0.399218	0.930817	0.0888854	0.914485	0.00243918	0.955988	0.375631	0.99571	0.17009	0.999788
REACTOME_G_ALPHA_I_SIGNALLING_EVENTS	0.296076	0.764845	0.114729	0.875711	0.859729	0.971637	0.00457893	0.955988	0.0141484	0.99571	0.0150424	0.999788
REACTOME_ORC1_REMOVAL_FROM_CHROMATIN	0.970907	0.988038	0.934408	0.990685	0.398528	0.916703	0.00607879	0.955988	0.291673	0.99571	0.47373	0.999788
BIOCARTA_RANMS_PATHWAY	0.194159	0.735959	0.415618	0.931078	0.708976	0.945528	0.00635503	0.955988	0.0029613	0.99571	0.0865519	0.999788
NABA_MATRISOME	0.173012	0.735691	0.679435	0.951786	0.188121	0.914485	0.00773598	0.955988	0.803335	0.99571	0.852495	0.999788
REACTOME_MRNA_DECAY_BY_5_TO_3_EXORIBONUCLEASE	0.703688	0.899157	0.7746	0.958535	0.319451	0.914485	0.00801863	0.955988	0.466411	0.99571	0.12563	0.999788
REACTOME_TELOMERE_MAINTENANCE	0.760635	0.917948	0.183987	0.890882	0.743211	0.94563	0.0082825	0.955988	0.338558	0.99571	0.278344	0.999788
REACTOME_CELL_JUNCTION_ORGANIZATION	0.874075	0.954976	0.468169	0.931078	0.225877	0.914485	0.00954251	0.955988	0.309628	0.99571	0.670215	0.999788
PID_CMYB_PATHWAY	0.175194	0.735691	0.687789	0.951786	0.618134	0.945528	0.0098267	0.955988	0.254791	0.99571	0.591231	0.999788
REACTOME_PI_METABOLISM	0.12856	0.735691	0.288082	0.925333	0.319806	0.914485	0.0105155	0.955988	0.052194	0.99571	0.98796	0.999788
BIOCARTA_MCM_PATHWAY	0.219007	0.74027	0.490639	0.931078	0.686116	0.945528	0.0115951	0.955988	0.413529	0.99571	0.0807728	0.999788
REACTOME_MEIOTIC_SYNAPSIS	0.0381095	0.735691	0.18885	0.899097	0.684087	0.945528	0.0131812	0.955988	0.318395	0.99571	0.0718952	0.999788
REACTOME_PTM_GAMMA_CARBOXYLATION_HYPUSINE_FORMATION_AND_ARYLSULFATASE_ACTIVATION	0.283947	0.764845	0.360862	0.927461	0.230607	0.914485	0.0145315	0.955988	0.0038721	0.99571	0.894005	0.999788
REACTOME_PLATELET_SENSITIZATION_BY_LDL	0.166634	0.735691	0.20891	0.917767	0.160051	0.914485	0.0148368	0.955988	0.000606041	0.638386	0.0752499	0.999788
NABA_ECM_AFFILIATED	0.269453	0.764845	0.788229	0.962312	0.257713	0.914485	0.0151052	0.955988	0.957959	0.99571	0.474573	0.999788
KEGG_ARGININE_AND_PROLINE_METABOLISM	0.197397	0.735959	0.0912149	0.875711	0.25005	0.914485	0.0161666	0.955988	0.376743	0.99571	0.00929267	0.999788
NABA_BASEMENT_MEMBRANES	0.906919	0.961408	0.254381	0.917767	0.327253	0.914485	0.0166957	0.955988	0.589724	0.99571	0.119767	0.999788
REACTOME_CLASS_A1_RHODOPSIN_LIKE_RECEPTORS	0.106296	0.735691	0.199579	0.906125	0.638147	0.945528	0.0198768	0.955988	0.0983946	0.99571	0.190275	0.999788
PID_INTEGRIN5_PATHWAY	0.172758	0.735691	0.169888	0.875711	0.949365	0.988193	0.0218208	0.955988	0.446295	0.99571	0.527904	0.999788
REACTOME_TRNA_AMINOACYLATION	0.370011	0.786877	0.0986373	0.875711	0.374638	0.914485	0.0247515	0.955988	0.0752949	0.99571	0.220123	0.999788
REACTOME_GPCR_LIGAND_BINDING	0.834738	0.940375	0.252082	0.917767	0.972312	0.993199	0.0250208	0.955988	0.0877428	0.99571	0.193064	0.999788
PID_LKB1_PATHWAY	0.885282	0.954976	0.0955067	0.875711	0.496867	0.930669	0.0254506	0.955988	0.67511	0.99571	0.0972924	0.999788
REACTOME_GABA_SYNTHESIS_RELEASE_REUPTAKE_AND_DEGRADATION	0.786128	0.92423	0.283175	0.925333	0.409771	0.925268	0.0263568	0.955988	0.205613	0.99571	0.151939	0.999788
REACTOME_ASSOCIATION_OF_TRIC_CCT_WITH_TARGET_PROTEINS_DURING_BIOSYNTHESIS	0.160974	0.735691	0.447821	0.931078	0.952089	0.988193	0.0269719	0.955988	0.293115	0.99571	0.804697	0.999788
REACTOME_NEUROTRANSMITTER_RELEASE_CYCLE	0.85998	0.954052	0.859022	0.986114	0.376739	0.914485	0.0274749	0.955988	0.0166806	0.99571	0.353853	0.999788
KEGG_GLYCEROLIPID_METABOLISM	0.056469	0.735691	0.152283	0.875711	0.547258	0.937633	0.0289007	0.955988	0.697815	0.99571	0.00423337	0.999788
PID_FOXO_PATHWAY	0.748067	0.912398	0.0317431	0.761212	0.530645	0.937633	0.0289126	0.955988	0.01433	0.99571	0.243148	0.999788
REACTOME_TRANSCRIPTIONAL_ACTIVITY_OF_SMAD2_SMAD3_SMAD4_HETEROTRIMER	0.341115	0.765574	0.0148196	0.708184	0.542162	0.937633	0.0289916	0.955988	0.269171	0.99571	0.606226	0.999788
KEGG_CYTOKINE_CYTOKINE_RECEPTOR_INTERACTION	0.0293083	0.735691	0.106183	0.875711	0.777412	0.957023	0.0294399	0.955988	0.226199	0.99571	0.186772	0.999788
BIOCARTA_BLYMPHOCYTE_PATHWAY	0.871067	0.954976	0.599044	0.945045	0.522321	0.937633	0.0321072	0.955988	0.101853	0.99571	0.23714	0.999788
KEGG_GLYCOSYLPHOSPHATIDYLINOSITOL_GPI_ANCHOR_BIOSYNTHESIS	0.646285	0.880862	0.553188	0.931078	0.511881	0.936851	0.0326984	0.955988	0.968134	0.99571	0.638491	0.999788
REACTOME_SYNTHESIS_OF_PIPS_AT_THE_GOLGI_MEMBRANE	0.215627	0.735959	0.262483	0.917767	0.296161	0.914485	0.0327786	0.955988	0.0392109	0.99571	0.625164	0.999788
REACTOME_RNA_POL_I_TRANSCRIPTION	0.514601	0.834178	0.213683	0.917767	0.166935	0.914485	0.0327888	0.955988	0.135141	0.99571	0.542488	0.999788
KEGG_CELL_ADHESION_MOLECULES_CAMS	0.895443	0.954976	0.436405	0.931078	0.558218	0.94108	0.0340023	0.955988	0.240431	0.99571	0.597345	0.999788
REACTOME_NEGATIVE_REGULATORS_OF_RIG_I_MDA5_SIGNALING	0.834956	0.940375	0.341577	0.925333	0.436229	0.925268	0.0350114	0.955988	0.439311	0.99571	0.897266	0.999788
KEGG_TGF_BETA_SIGNALING_PATHWAY	0.14904	0.735691	0.194522	0.901744	0.795074	0.959805	0.0350855	0.955988	0.907557	0.99571	0.507835	0.999788
KEGG_AMINOACYL_TRNA_BIOSYNTHESIS	0.595262	0.865347	0.206394	0.917767	0.585597	0.942285	0.0354375	0.955988	0.0894607	0.99571	0.370866	0.999788
KEGG_BASE_EXCISION_REPAIR	0.426114	0.803083	0.494719	0.931078	0.957388	0.989142	0.036173	0.955988	0.731263	0.99571	0.17768	0.999788
REACTOME_SIGNALING_BY_GPCR	0.328635	0.764845	0.361907	0.927461	0.250657	0.914485	0.0369916	0.955988	0.156376	0.99571	0.680503	0.999788
REACTOME_CELL_CELL_COMMUNICATION	0.159136	0.735691	0.0141538	0.708184	0.272865	0.914485	0.0379216	0.955988	0.240564	0.99571	0.943455	0.999788
REACTOME_MEIOSIS	0.0703235	0.735691	0.445326	0.931078	0.670645	0.945528	0.0390278	0.955988	0.110494	0.99571	0.00146543	0.999788
REACTOME_AKT_PHOSPHORYLATES_TARGETS_IN_THE_CYTOSOL	0.099574	0.735691	0.772095	0.958535	0.476779	0.930068	0.0397775	0.955988	0.144748	0.99571	0.141486	0.999788
REACTOME_ADENYLATE_CYCLASE_INHIBITORY_PATHWAY	0.408358	0.802727	0.581477	0.937512	0.97315	0.993199	0.0411287	0.955988	0.164435	0.99571	0.212869	0.999788
KEGG_SNARE_INTERACTIONS_IN_VESICULAR_TRANSPORT	0.737746	0.911701	0.0215955	0.761212	0.806238	0.959805	0.0412488	0.955988	0.634266	0.99571	0.332191	0.999788
NABA_MATRISOME_ASSOCIATED	0.1115	0.735691	0.461833	0.931078	0.224774	0.914485	0.0441128	0.955988	0.624665	0.99571	0.730104	0.999788
REACTOME_GPCR_DOWNSTREAM_SIGNALING	0.320708	0.764845	0.231929	0.917767	0.199103	0.914485	0.0445154	0.955988	0.128362	0.99571	0.469093	0.999788
KEGG_SELENOAMINO_ACID_METABOLISM	0.0399903	0.735691	0.124836	0.875711	0.843563	0.971637	0.0445708	0.955988	0.415859	0.99571	0.642068	0.999788
KEGG_ONE_CARBON_POOL_BY_FOLATE	0.386718	0.786877	0.406372	0.931078	0.631652	0.945528	0.0447459	0.955988	0.857315	0.99571	0.825175	0.999788
REACTOME_HYALURONAN_METABOLISM	0.536019	0.846022	0.346364	0.927461	0.297387	0.914485	0.0456968	0.955988	0.552872	0.99571	0.105088	0.999788
KEGG_MATURITY_ONSET_DIABETES_OF_THE_YOUNG	0.693946	0.895495	0.54235	0.931078	0.435173	0.925268	0.0468541	0.955988	0.290213	0.99571	0.791117	0.999788
REACTOME_CA_DEPENDENT_EVENTS	0.59919	0.867354	0.8411	0.97908	0.247559	0.914485	0.0468763	0.955988	0.19593	0.99571	0.930971	0.999788
REACTOME_OLFACTORY_SIGNALING_PATHWAY	0.33428	0.764845	0.905243	0.988743	0.144154	0.914485	0.0471063	0.955988	0.538691	0.99571	0.947906	0.999788
REACTOME_AUTODEGRADATION_OF_THE_E3_UBIQUITIN_LIGASE_COP1	0.173875	0.735691	0.234302	0.917767	0.298423	0.914485	0.0483592	0.955988	0.170614	0.99571	0.503312	0.999788
BIOCARTA_ERK5_PATHWAY	0.699572	0.898353	0.926351	0.990685	0.866554	0.971637	0.0490404	0.955988	0.40015	0.99571	0.412101	0.999788
REACTOME_TRANSPORT_OF_INORGANIC_CATIONS_ANIONS_AND_AMINO_ACIDS_OLIGOPEPTIDES	0.0300423	0.735691	0.302926	0.925333	0.417325	0.925268	0.0598375	0.955988	0.313422	0.99571	0.239792	0.999788
REACTOME_CYCLIN_E_ASSOCIATED_EVENTS_DURING_G1_S_TRANSITION_	0.677061	0.894067	0.0370591	0.761212	0.165948	0.914485	0.0643258	0.955988	0.322103	0.99571	0.777959	0.999788
KEGG_PROTEASOME	0.0926892	0.735691	0.025497	0.761212	0.191276	0.914485	0.0681076	0.955988	0.345483	0.99571	0.850535	0.999788
KEGG_GLYCOSPHINGOLIPID_BIOSYNTHESIS_GLOBO_SERIES	0.0215023	0.735691	0.261584	0.917767	0.683232	0.945528	0.070455	0.955988	0.448045	0.99571	0.0242943	0.999788
PID_TCPTP_PATHWAY	0.651425	0.884126	0.546271	0.931078	0.99778	0.999576	0.0763066	0.955988	0.84946	0.99571	0.0234375	0.999788
REACTOME_HIGHLY_CALCIUM_PERMEABLE_POSTSYNAPTIC_NICOTINIC_ACETYLCHOLINE_RECEPTORS	0.077699	0.735691	0.747127	0.954662	0.0475824	0.914485	0.0890146	0.955988	0.197306	0.99571	0.464191	0.999788
KEGG_PATHWAYS_IN_CANCER	0.0179672	0.735691	0.0614476	0.875711	0.610496	0.945528	0.0938218	0.955988	0.0690772	0.99571	0.842742	0.999788
KEGG_TYROSINE_METABOLISM	0.598747	0.867354	0.239914	0.917767	0.697108	0.945528	0.0971198	0.955988	0.0458723	0.99571	0.660683	0.999788
REACTOME_P2Y_RECEPTORS	0.171842	0.735691	0.36724	0.927461	0.0736032	0.914485	0.100635	0.955988	0.000991282	0.638386	0.647311	0.999788
BIOCARTA_PARKIN_PATHWAY	0.513186	0.834178	0.662806	0.951786	0.0451141	0.914485	0.101036	0.955988	0.237214	0.99571	0.82564	0.999788
BIOCARTA_VEGF_PATHWAY	0.424132	0.803083	0.0237515	0.761212	0.103767	0.914485	0.102709	0.955988	0.442569	0.99571	0.0987211	0.999788
KEGG_APOPTOSIS	0.701641	0.898402	0.919363	0.990156	0.0330542	0.868854	0.102864	0.955988	0.0309906	0.99571	0.450146	0.999788
REACTOME_AMINO_ACID_SYNTHESIS_AND_INTERCONVERSION_TRANSAMINATION	0.4332	0.80864	0.826887	0.971443	0.149368	0.914485	0.10557	0.955988	0.044158	0.99571	0.142678	0.999788
REACTOME_GAMMA_CARBOXYLATION_TRANSPORT_AND_AMINO_TERMINAL_CLEAVAGE_OF_PROTEINS	0.123968	0.735691	0.994704	0.997185	0.987677	0.995405	0.113256	0.955988	0.0293638	0.99571	0.902264	0.999788
REACTOME_THE_ACTIVATION_OF_ARYLSULFATASES	0.626	0.874344	0.228465	0.917767	0.290938	0.914485	0.113757	0.955988	0.00926633	0.99571	0.999944	0.999944
KEGG_HISTIDINE_METABOLISM	0.0498695	0.735691	0.0943546	0.875711	0.101915	0.914485	0.115904	0.955988	0.394256	0.99571	0.196527	0.999788
KEGG_NOD_LIKE_RECEPTOR_SIGNALING_PATHWAY	0.691959	0.895495	0.932754	0.990685	0.0172866	0.746024	0.117299	0.955988	0.268409	0.99571	0.834678	0.999788
BIOCARTA_LAIR_PATHWAY	0.472046	0.816101	0.717786	0.951786	0.0395599	0.914485	0.119083	0.955988	0.419321	0.99571	0.216348	0.999788
REACTOME_SEMA3A_PLEXIN_REPULSION_SIGNALING_BY_INHIBITING_INTEGRIN_ADHESION	0.0571477	0.735691	0.0207924	0.761212	0.756813	0.950595	0.121986	0.955988	0.239449	0.99571	0.173265	0.999788
REACTOME_JNK_C_JUN_KINASES_PHOSPHORYLATION_AND_ACTIVATION_MEDIATED_BY_ACTIVATED_HUMAN_TAK1	0.457703	0.812016	0.709126	0.951786	0.464501	0.927083	0.122705	0.955988	0.913494	0.99571	0.026915	0.999788
KEGG_ALANINE_ASPARTATE_AND_GLUTAMATE_METABOLISM	0.922351	0.968205	0.371891	0.927488	0.155931	0.914485	0.130952	0.955988	0.541728	0.99571	0.0313803	0.999788
REACTOME_INFLUENZA_VIRAL_RNA_TRANSCRIPTION_AND_REPLICATION	0.717595	0.905242	0.0362329	0.761212	0.789998	0.959805	0.136418	0.955988	0.359094	0.99571	0.67529	0.999788
REACTOME_SIGNALING_BY_FGFR1_MUTANTS	0.187165	0.735959	0.670324	0.951786	0.0305779	0.837965	0.136655	0.955988	0.803069	0.99571	0.341971	0.999788
PID_NETRIN_PATHWAY	0.0621135	0.735691	0.0393278	0.761212	0.0918181	0.914485	0.13682	0.955988	0.662074	0.99571	0.502215	0.999788
REACTOME_REGULATION_OF_APOPTOSIS	0.0327902	0.735691	0.00230854	0.45358	0.144883	0.914485	0.154723	0.955988	0.117281	0.99571	0.662328	0.999788
PID_TCR_CALCIUM_PATHWAY	0.908902	0.962718	0.700233	0.951786	0.846924	0.971637	0.158097	0.955988	0.0352039	0.99571	0.907643	0.999788
REACTOME_NUCLEOTIDE_LIKE_PURINERGIC_RECEPTORS	0.157754	0.735691	0.315423	0.925333	0.154245	0.914485	0.159916	0.955988	0.0476341	0.99571	0.923751	0.999788
REACTOME_ACYL_CHAIN_REMODELLING_OF_PG	0.0476928	0.735691	0.0148855	0.708184	0.102537	0.914485	0.160323	0.955988	0.429136	0.99571	0.416548	0.999788
PID_ALPHA_SYNUCLEIN_PATHWAY	0.480457	0.821353	0.72914	0.953433	0.300846	0.914485	0.164514	0.955988	0.0248747	0.99571	0.375758	0.999788
REACTOME_SIGNAL_REGULATORY_PROTEIN_SIRP_FAMILY_INTERACTIONS	0.0545989	0.735691	0.0140602	0.708184	0.329897	0.914485	0.166637	0.955988	0.801075	0.99571	0.860867	0.999788
PID_TXA2PATHWAY	0.68631	0.895495	0.111225	0.875711	0.419894	0.925268	0.175321	0.955988	0.0133677	0.99571	0.949209	0.999788
KEGG_NITROGEN_METABOLISM	0.179747	0.735959	0.902803	0.988743	0.449372	0.925422	0.181385	0.955988	0.517475	0.99571	0.0456048	0.999788
SIG_IL4RECEPTOR_IN_B_LYPHOCYTES	0.290942	0.764845	0.911867	0.990156	0.0113017	0.661662	0.18557	0.955988	0.263706	0.99571	0.921218	0.999788
REACTOME_GLYCOSPHINGOLIPID_METABOLISM	0.036847	0.735691	0.257057	0.917767	0.9506	0.988193	0.18707	0.955988	0.753379	0.99571	0.29273	0.999788
REACTOME_BRANCHED_CHAIN_AMINO_ACID_CATABOLISM	0.0279722	0.735691	0.770185	0.958535	0.0519801	0.914485	0.189412	0.955988	0.0494617	0.99571	0.808405	0.999788
PID_THROMBIN_PAR1_PATHWAY	0.358518	0.776085	0.0384944	0.761212	0.0583903	0.914485	0.193464	0.955988	0.080283	0.99571	0.505908	0.999788
REACTOME_SYNTHESIS_OF_BILE_ACIDS_AND_BILE_SALTS_VIA_24_HYDROXYCHOLESTEROL	0.0613701	0.735691	0.0049907	0.459145	0.884559	0.971637	0.195194	0.955988	0.154993	0.99571	0.237677	0.999788
REACTOME_LIPID_DIGESTION_MOBILIZATION_AND_TRANSPORT	0.263528	0.764845	0.840965	0.97908	0.471701	0.927083	0.195608	0.955988	0.0366697	0.99571	0.602375	0.999788
REACTOME_HYALURONAN_UPTAKE_AND_DEGRADATION	0.58264	0.859807	0.755487	0.956802	0.125818	0.914485	0.200817	0.955988	0.432584	0.99571	0.0283029	0.999788
REACTOME_CDK_MEDIATED_PHOSPHORYLATION_AND_REMOVAL_OF_CDC6	0.011959	0.713029	0.100745	0.875711	0.230764	0.914485	0.201297	0.955988	0.171807	0.99571	0.517156	0.999788
REACTOME_REGULATION_OF_SIGNALING_BY_CBL	0.260253	0.764845	0.873021	0.988743	0.580222	0.942285	0.20277	0.955988	0.0277956	0.99571	0.925362	0.999788
KEGG_PRION_DISEASES	0.790029	0.92423	0.773339	0.958535	0.898418	0.971637	0.211356	0.955988	0.0162457	0.99571	0.669398	0.999788
BIOCARTA_MITOCHONDRIA_PATHWAY	0.785831	0.92423	0.651458	0.951786	0.448287	0.92531	0.21344	0.955988	0.00534975	0.99571	0.310972	0.999788
PID_CDC42_PATHWAY	0.0111738	0.713029	0.0531399	0.866381	0.290174	0.914485	0.214802	0.955988	0.417173	0.99571	0.694383	0.999788
BIOCARTA_PPARA_PATHWAY	0.188388	0.735959	0.533772	0.931078	0.00883935	0.642393	0.219199	0.955988	0.0825334	0.99571	0.460372	0.999788
KEGG_HOMOLOGOUS_RECOMBINATION	0.641411	0.878392	0.00790568	0.598972	0.650742	0.945528	0.219599	0.955988	0.970615	0.99571	0.236335	0.999788
REACTOME_EICOSANOID_LIGAND_BINDING_RECEPTORS	0.123248	0.735691	0.413099	0.931078	0.0450169	0.914485	0.225275	0.955988	0.0270587	0.99571	0.206087	0.999788
BIOCARTA_CERAMIDE_PATHWAY	0.275029	0.764845	0.767449	0.958535	0.00867098	0.642393	0.22649	0.955988	0.260939	0.99571	0.922954	0.999788
REACTOME_ACTIVATION_OF_CHAPERONES_BY_ATF6_ALPHA	0.764404	0.917948	0.015752	0.708184	0.64987	0.945528	0.227634	0.955988	0.297661	0.99571	0.237629	0.999788
REACTOME_SMAD2_SMAD3_SMAD4_HETEROTRIMER_REGULATES_TRANSCRIPTION	0.194607	0.735959	0.0305065	0.761212	0.434127	0.925268	0.229282	0.955988	0.30531	0.99571	0.148759	0.999788
PID_WNT_SIGNALING_PATHWAY	0.035873	0.735691	0.0489122	0.828934	0.654687	0.945528	0.23497	0.955988	0.966753	0.99571	0.292168	0.999788
KEGG_EPITHELIAL_CELL_SIGNALING_IN_HELICOBACTER_PYLORI_INFECTION	0.132799	0.735691	0.0388952	0.761212	0.78059	0.957023	0.236835	0.955988	0.795229	0.99571	0.856453	0.999788
BIOCARTA_DC_PATHWAY	0.465918	0.815287	0.878808	0.988743	0.970263	0.993199	0.238856	0.955988	0.0685896	0.99571	0.0222093	0.999788
KEGG_FC_EPSILON_RI_SIGNALING_PATHWAY	0.464391	0.814694	0.0329609	0.761212	0.671653	0.945528	0.244356	0.955988	0.580272	0.99571	0.943817	0.999788
BIOCARTA_CARM_ER_PATHWAY	0.670461	0.891181	0.144032	0.875711	0.943602	0.988193	0.245016	0.955988	0.0092619	0.99571	0.498157	0.999788
KEGG_PEROXISOME	0.0116872	0.713029	0.140791	0.875711	0.0190914	0.746024	0.250691	0.955988	0.0658407	0.99571	0.435271	0.999788
REACTOME_KINESINS	0.0196151	0.735691	0.135465	0.875711	0.663527	0.945528	0.272379	0.955988	0.931071	0.99571	0.628494	0.999788
REACTOME_NFKB_IS_ACTIVATED_AND_SIGNALS_SURVIVAL	0.00318569	0.683862	0.214035	0.917767	0.741959	0.94563	0.277243	0.955988	0.0516029	0.99571	0.854078	0.999788
KEGG_FATTY_ACID_METABOLISM	0.48341	0.821353	0.0423973	0.761212	0.173234	0.914485	0.279885	0.955988	0.290346	0.99571	0.173915	0.999788
BIOCARTA_RANKL_PATHWAY	0.0292158	0.735691	0.159794	0.875711	0.69412	0.945528	0.29004	0.955988	0.21916	0.99571	0.683136	0.999788
REACTOME_EXTRINSIC_PATHWAY_FOR_APOPTOSIS	0.334323	0.764845	0.828894	0.971443	0.000174632	0.224926	0.292082	0.955988	0.325349	0.99571	0.847745	0.999788
PID_SYNDECAN_1_PATHWAY	0.135083	0.735691	0.0307188	0.761212	0.601112	0.945528	0.297163	0.955988	0.629173	0.99571	0.841828	0.999788
BIOCARTA_IL12_PATHWAY	0.553418	0.851981	0.475995	0.931078	0.049301	0.914485	0.297486	0.955988	0.57786	0.99571	0.7806	0.999788
REACTOME_SIGNALLING_TO_P38_VIA_RIT_AND_RIN	0.0208691	0.735691	0.0455489	0.792798	0.453769	0.927083	0.301641	0.955988	0.139468	0.99571	0.250946	0.999788
PID_PI3KCI_AKT_PATHWAY	0.538277	0.846022	0.44246	0.931078	0.0099924	0.642393	0.303074	0.955988	0.186861	0.99571	0.0770056	0.999788
REACTOME_GLYCEROPHOSPHOLIPID_BIOSYNTHESIS	0.148843	0.735691	0.0236425	0.761212	0.723274	0.945528	0.303547	0.955988	0.951664	0.99571	0.985505	0.999788
REACTOME_SYNTHESIS_OF_SUBSTRATES_IN_N_GLYCAN_BIOSYTHESIS	0.0471079	0.735691	0.290908	0.925333	0.0268673	0.837965	0.306832	0.955988	0.9335	0.99571	0.401458	0.999788
REACTOME_TRANSPORT_OF_VITAMINS_NUCLEOSIDES_AND_RELATED_MOLECULES	0.146592	0.735691	0.000894898	0.38421	0.318702	0.914485	0.311611	0.955988	0.720496	0.99571	0.490009	0.999788
REACTOME_CREB_PHOSPHORYLATION_THROUGH_THE_ACTIVATION_OF_CAMKII	0.591627	0.861035	0.229108	0.917767	0.46102	0.927083	0.313547	0.955988	0.77889	0.99571	0.0489773	0.999788
KEGG_TERPENOID_BACKBONE_BIOSYNTHESIS	0.00667672	0.713029	0.0428892	0.761212	0.426669	0.925268	0.320621	0.955988	0.969881	0.99571	0.752118	0.999788
REACTOME_G_ALPHA_Q_SIGNALLING_EVENTS	0.717538	0.905242	0.36465	0.927461	0.0499143	0.914485	0.323114	0.955988	0.234535	0.99571	0.821618	0.999788
REACTOME_INCRETIN_SYNTHESIS_SECRETION_AND_INACTIVATION	0.225443	0.74027	0.00457806	0.45358	0.0670096	0.914485	0.323958	0.955988	0.700777	0.99571	0.972024	0.999788
REACTOME_GLUTATHIONE_CONJUGATION	0.00133734	0.574163	0.176774	0.875711	0.00641279	0.642393	0.323959	0.955988	0.6633	0.99571	0.501437	0.999788
REACTOME_SYNTHESIS_SECRETION_AND_INACTIVATION_OF_GLP1	0.140504	0.735691	0.00401275	0.45358	0.115464	0.914485	0.324069	0.955988	0.675518	0.99571	0.978512	0.999788
ST_WNT_CA2_CYCLIC_GMP_PATHWAY	0.100079	0.735691	0.9029	0.988743	0.0443548	0.914485	0.328383	0.955988	0.0797386	0.99571	0.934048	0.999788
REACTOME_P75NTR_RECRUITS_SIGNALLING_COMPLEXES	0.00103139	0.574163	0.0575241	0.873942	0.481162	0.930068	0.333145	0.955988	0.990705	0.999136	0.220752	0.999788
REACTOME_TIE2_SIGNALING	0.870912	0.954976	0.389238	0.927488	0.349474	0.914485	0.333826	0.955988	0.663064	0.99571	0.0323932	0.999788
KEGG_GLYCINE_SERINE_AND_THREONINE_METABOLISM	0.0683885	0.735691	0.157006	0.875711	0.0304401	0.837965	0.345826	0.955988	0.356986	0.99571	0.979943	0.999788
PID_PTP1B_PATHWAY	0.227213	0.74027	0.273268	0.925333	0.461336	0.927083	0.35518	0.955988	0.0323175	0.99571	0.766902	0.999788
NABA_ECM_REGULATORS	0.0305327	0.735691	0.353419	0.927461	0.318778	0.914485	0.361019	0.955988	0.830915	0.99571	0.405413	0.999788
KEGG_VALINE_LEUCINE_AND_ISOLEUCINE_DEGRADATION	0.205732	0.735959	0.028976	0.761212	0.09358	0.914485	0.370159	0.955988	0.149437	0.99571	0.0643605	0.999788
REACTOME_NRIF_SIGNALS_CELL_DEATH_FROM_THE_NUCLEUS	0.16594	0.735691	0.250282	0.917767	0.734563	0.945528	0.386584	0.955988	0.393046	0.99571	0.0153975	0.999788
REACTOME_PEPTIDE_CHAIN_ELONGATION	0.405742	0.802727	0.00955035	0.68338	0.580146	0.942285	0.389201	0.955988	0.513783	0.99571	0.793001	0.999788
BIOCARTA_IGF1R_PATHWAY	0.484669	0.821353	0.00342151	0.45358	0.651281	0.945528	0.393274	0.955988	0.0837963	0.99571	0.765848	0.999788
KEGG_HUNTINGTONS_DISEASE	0.574591	0.859807	0.0430311	0.761212	0.307501	0.914485	0.397735	0.955988	0.438692	0.99571	0.0848881	0.999788
ST_ADRENERGIC	0.396075	0.79215	0.182207	0.888947	0.65631	0.945528	0.407447	0.955988	0.571494	0.99571	0.0177311	0.999788
ST_PHOSPHOINOSITIDE_3_KINASE_PATHWAY	0.0295985	0.735691	0.373711	0.927488	0.773331	0.956871	0.410382	0.955988	0.829132	0.99571	0.383413	0.999788
REACTOME_ROLE_OF_DCC_IN_REGULATING_APOPTOSIS	0.0519245	0.735691	0.039795	0.761212	0.446047	0.925268	0.410537	0.955988	0.609024	0.99571	0.144478	0.999788
PID_MYC_REPRESS_PATHWAY	0.291925	0.764845	0.0478315	0.821426	0.569067	0.942285	0.412291	0.955988	0.314602	0.99571	0.315435	0.999788
KEGG_BASAL_CELL_CARCINOMA	0.0413355	0.735691	0.955092	0.99608	0.273166	0.914485	0.415101	0.955988	0.389222	0.99571	0.849587	0.999788
KEGG_TASTE_TRANSDUCTION	0.611014	0.874344	0.492317	0.931078	0.27062	0.914485	0.421236	0.955988	0.805147	0.99571	0.0423411	0.999788
REACTOME_IMMUNOREGULATORY_INTERACTIONS_BETWEEN_A_LYMPHOID_AND_A_NON_LYMPHOID_CELL	0.137424	0.735691	0.572841	0.937151	0.0302972	0.837965	0.421584	0.955988	0.580409	0.99571	0.82189	0.999788
PID_P38_ALPHA_BETA_PATHWAY	0.0395833	0.735691	0.125402	0.875711	0.978507	0.995179	0.422406	0.955988	0.148136	0.99571	0.620614	0.999788
SA_MMP_CYTOKINE_CONNECTION	0.0494974	0.735691	0.744552	0.954662	0.0319882	0.85835	0.431074	0.955988	0.369731	0.99571	0.663776	0.999788
BIOCARTA_BARR_MAPK_PATHWAY	0.0500176	0.735691	0.694993	0.951786	0.0125428	0.702398	0.435693	0.955988	0.328672	0.99571	0.737985	0.999788
PID_LIS1_PATHWAY	0.0127891	0.71619	0.172058	0.875711	0.761671	0.950595	0.436841	0.955988	0.315543	0.99571	0.428748	0.999788
REACTOME_REGULATORY_RNA_PATHWAYS	0.871525	0.954976	0.0157063	0.708184	0.818368	0.963721	0.446461	0.955988	0.649115	0.99571	0.423304	0.999788
BIOCARTA_RELA_PATHWAY	0.421496	0.802727	0.98371	0.997185	0.000349795	0.225268	0.449983	0.955988	0.335448	0.99571	0.814777	0.999788
REACTOME_REGULATION_OF_PYRUVATE_DEHYDROGENASE_PDH_COMPLEX	0.0313675	0.735691	0.547087	0.931078	0.395095	0.916703	0.451295	0.955988	0.960858	0.99571	0.202104	0.999788
KEGG_GLYCOSAMINOGLYCAN_BIOSYNTHESIS_KERATAN_SULFATE	0.152045	0.735691	0.00775456	0.598972	0.671283	0.945528	0.452069	0.955988	0.687196	0.99571	0.242235	0.999788
REACTOME_P75_NTR_RECEPTOR_MEDIATED_SIGNALLING	0.0498545	0.735691	0.922164	0.990685	0.0187066	0.746024	0.454497	0.955988	0.973153	0.99571	0.93315	0.999788
REACTOME_SOS_MEDIATED_SIGNALLING	0.298882	0.764845	0.0423109	0.761212	0.360712	0.914485	0.45577	0.955988	0.552369	0.99571	0.570745	0.999788
PID_FGF_PATHWAY	0.929281	0.969465	0.0132757	0.708184	0.652596	0.945528	0.458113	0.955988	0.955654	0.99571	0.878203	0.999788
BIOCARTA_TID_PATHWAY	0.357955	0.776085	0.175085	0.875711	0.0201294	0.746024	0.469412	0.955988	0.861456	0.99571	0.605366	0.999788
KEGG_COLORECTAL_CANCER	0.0707091	0.735691	0.383188	0.927488	0.0296396	0.837965	0.469873	0.955988	0.587189	0.99571	0.826453	0.999788
ST_TUMOR_NECROSIS_FACTOR_PATHWAY	0.688952	0.895495	0.997457	0.998752	0.0198889	0.746024	0.480214	0.955988	0.0844487	0.99571	0.786773	0.999788
REACTOME_A_TETRASACCHARIDE_LINKER_SEQUENCE_IS_REQUIRED_FOR_GAG_SYNTHESIS	0.5812	0.859807	0.894647	0.988743	0.594049	0.942285	0.483235	0.955988	0.468009	0.99571	0.00660449	0.999788
REACTOME_BIOSYNTHESIS_OF_THE_N_GLYCAN_PRECURSOR_DOLICHOL_LIPID_LINKED_OLIGOSACCHARIDE_LLO_AND_TRANSFER_TO_A_NASCENT_PROTEIN	0.791774	0.92423	0.133052	0.875711	0.0391172	0.914485	0.486355	0.955988	0.964966	0.99571	0.434241	0.999788
REACTOME_PLATELET_CALCIUM_HOMEOSTASIS	0.575058	0.859807	0.928261	0.990685	0.900362	0.972696	0.487649	0.955988	0.0455643	0.99571	0.383005	0.999788
BIOCARTA_MAL_PATHWAY	0.0121791	0.713029	0.307241	0.925333	0.0654142	0.914485	0.490206	0.955988	0.866618	0.99571	0.170071	0.999788
PID_IL8_CXCR2_PATHWAY	0.155749	0.735691	0.463064	0.931078	0.0252424	0.836746	0.492421	0.955988	0.107019	0.99571	0.689827	0.999788
REACTOME_SYNTHESIS_OF_PE	0.0382242	0.735691	0.962031	0.997185	0.312839	0.914485	0.498283	0.955988	0.688002	0.99571	0.667316	0.999788
REACTOME_SIGNALING_BY_RHO_GTPASES	0.0238119	0.735691	0.293929	0.925333	0.514475	0.936851	0.501504	0.955988	0.759518	0.99571	0.716208	0.999788
REACTOME_LYSOSOME_VESICLE_BIOGENESIS	0.288859	0.764845	0.0320499	0.761212	0.666695	0.945528	0.506501	0.955988	0.668906	0.99571	0.734726	0.999788
REACTOME_SYNTHESIS_AND_INTERCONVERSION_OF_NUCLEOTIDE_DI_AND_TRIPHOSPHATES	0.149318	0.735691	0.534473	0.931078	0.0193541	0.746024	0.506928	0.955988	0.988075	0.999136	0.0527803	0.999788
REACTOME_SYNTHESIS_SECRETION_AND_INACTIVATION_OF_GIP	0.878797	0.954976	0.0110997	0.708184	0.336683	0.914485	0.509641	0.955988	0.548012	0.99571	0.915987	0.999788
REACTOME_METABOLISM_OF_LIPIDS_AND_LIPOPROTEINS	0.44993	0.810504	0.0028316	0.45358	0.128069	0.914485	0.523272	0.955988	0.486772	0.99571	0.189316	0.999788
BIOCARTA_AKAP95_PATHWAY	0.123147	0.735691	0.0312662	0.761212	0.107402	0.914485	0.523953	0.955988	0.910904	0.99571	0.21591	0.999788
REACTOME_RNA_POL_III_TRANSCRIPTION_INITIATION_FROM_TYPE_2_PROMOTER	0.00791815	0.713029	0.332938	0.925333	0.0453818	0.914485	0.525883	0.955988	0.720307	0.99571	0.750383	0.999788
REACTOME_PASSIVE_TRANSPORT_BY_AQUAPORINS	0.180375	0.735959	0.29073	0.925333	0.0446351	0.914485	0.526809	0.955988	0.718319	0.99571	0.687364	0.999788
REACTOME_ACYL_CHAIN_REMODELLING_OF_PC	0.170634	0.735691	0.0390275	0.761212	0.00738877	0.642393	0.526809	0.955988	0.613812	0.99571	0.0810184	0.999788
KEGG_ALLOGRAFT_REJECTION	0.00196838	0.606768	0.141265	0.875711	0.0287635	0.837965	0.528483	0.955988	0.600883	0.99571	0.86919	0.999788
BIOCARTA_GRANULOCYTES_PATHWAY	0.831674	0.939646	0.997977	0.998752	0.00307435	0.565681	0.531202	0.955988	0.92308	0.99571	0.509355	0.999788
PID_ANTHRAX_PATHWAY	0.383897	0.786877	0.158666	0.875711	0.00838391	0.642393	0.531758	0.955988	0.404014	0.99571	0.606258	0.999788
PID_TCR_PATHWAY	0.0690197	0.735691	0.0253446	0.761212	0.18873	0.914485	0.535881	0.955988	0.448385	0.99571	0.573021	0.999788
PID_UPA_UPAR_PATHWAY	0.438857	0.809024	0.00345846	0.45358	0.948539	0.988193	0.543273	0.955988	0.541348	0.99571	0.979227	0.999788
REACTOME_FORMATION_OF_THE_HIV1_EARLY_ELONGATION_COMPLEX	0.361691	0.779125	0.0255471	0.761212	0.984715	0.995179	0.544649	0.955988	0.156767	0.99571	0.575672	0.999788
REACTOME_NRAGE_SIGNALS_DEATH_THROUGH_JNK	0.0115211	0.713029	0.816695	0.969095	0.162195	0.914485	0.545232	0.955988	0.712056	0.99571	0.806857	0.999788
REACTOME_ACETYLCHOLINE_NEUROTRANSMITTER_RELEASE_CYCLE	0.0383543	0.735691	0.725745	0.952864	0.114656	0.914485	0.546869	0.955988	0.800392	0.99571	0.891173	0.999788
REACTOME_PEROXISOMAL_LIPID_METABOLISM	0.405702	0.802727	0.167413	0.875711	0.0393999	0.914485	0.547494	0.955988	0.110407	0.99571	0.883647	0.999788
SA_PROGRAMMED_CELL_DEATH	0.0391456	0.735691	0.683027	0.951786	0.186549	0.914485	0.547502	0.955988	0.486114	0.99571	0.622376	0.999788
REACTOME_PHOSPHOLIPASE_C_MEDIATED_CASCADE	0.128189	0.735691	0.776557	0.958535	0.513158	0.936851	0.555189	0.955988	0.0143141	0.99571	0.969938	0.999788
PID_EPHA_FWDPATHWAY	0.0857157	0.735691	0.581378	0.937512	0.00996708	0.642393	0.555935	0.955988	0.0746076	0.99571	0.77666	0.999788
BIOCARTA_CDMAC_PATHWAY	0.583603	0.859807	0.719545	0.951786	0.0027475	0.565681	0.559238	0.955988	0.392517	0.99571	0.835584	0.999788
REACTOME_LIPOPROTEIN_METABOLISM	0.381427	0.786877	0.971305	0.997185	0.678044	0.945528	0.574691	0.955988	0.0456584	0.99571	0.712067	0.999788
KEGG_PRIMARY_BILE_ACID_BIOSYNTHESIS	0.0698852	0.735691	0.0130776	0.708184	0.877372	0.971637	0.580904	0.955988	0.823758	0.99571	0.516689	0.999788
PID_CD8_TCR_PATHWAY	0.284299	0.764845	0.63307	0.948195	0.0270816	0.837965	0.583818	0.955988	0.472976	0.99571	0.435667	0.999788
REACTOME_INHIBITION_OF_REPLICATION_INITIATION_OF_DAMAGED_DNA_BY_RB1_E2F1	0.04591	0.735691	0.0299851	0.761212	0.106918	0.914485	0.583912	0.955988	0.169242	0.99571	0.906298	0.999788
BIOCARTA_TNFR1_PATHWAY	0.148366	0.735691	0.823134	0.971443	0.0137539	0.738126	0.58467	0.955988	0.384622	0.99571	0.72689	0.999788
PID_HIF1_TFPATHWAY	0.0227213	0.735691	0.148838	0.875711	0.527237	0.937633	0.584803	0.955988	0.390973	0.99571	0.645367	0.999788
REACTOME_HDL_MEDIATED_LIPID_TRANSPORT	0.827342	0.936394	0.980192	0.997185	0.34982	0.914485	0.587447	0.955988	0.0268399	0.99571	0.870731	0.999788
REACTOME_AQUAPORIN_MEDIATED_TRANSPORT	0.687628	0.895495	0.00402088	0.45358	0.800772	0.959805	0.587731	0.955988	0.590798	0.99571	0.930113	0.999788
REACTOME_SIGNALING_BY_BMP	0.937492	0.972214	0.0345876	0.761212	0.222347	0.914485	0.588523	0.955988	0.051598	0.99571	0.393989	0.999788
REACTOME_ACYL_CHAIN_REMODELLING_OF_PI	0.02723	0.735691	0.245684	0.917767	0.585125	0.942285	0.5889	0.955988	0.713702	0.99571	0.230662	0.999788
REACTOME_GLUCOSE_TRANSPORT	0.544248	0.850352	0.0904642	0.875711	0.384238	0.916703	0.609679	0.955988	0.0485173	0.99571	0.858067	0.999788
KEGG_RIBOSOME	0.429007	0.803862	0.0273863	0.761212	0.647843	0.945528	0.612498	0.955988	0.462278	0.99571	0.211133	0.999788
REACTOME_CDT1_ASSOCIATION_WITH_THE_CDC6_ORC_ORIGIN_COMPLEX	0.00856959	0.713029	0.476155	0.931078	0.265527	0.914485	0.615628	0.955988	0.462779	0.99571	0.818365	0.999788
PID_NFKAPPAB_CANONICAL_PATHWAY	0.589994	0.859807	0.807971	0.963987	0.0162456	0.746024	0.630476	0.955988	0.88784	0.99571	0.50607	0.999788
REACTOME_N_GLYCAN_ANTENNAE_ELONGATION_IN_THE_MEDIAL_TRANS_GOLGI	0.312462	0.764845	0.109781	0.875711	0.876583	0.971637	0.631174	0.955988	0.146425	0.99571	0.0482523	0.999788
PID_P38_GAMMA_DELTA_PATHWAY	0.0427797	0.735691	0.289158	0.925333	0.186188	0.914485	0.631515	0.955988	0.87925	0.99571	0.420304	0.999788
KEGG_DORSO_VENTRAL_AXIS_FORMATION	0.458319	0.812016	0.0363633	0.761212	0.797972	0.959805	0.633978	0.955988	0.344189	0.99571	0.178327	0.999788
PID_ERB_GENOMIC_PATHWAY	0.14273	0.735691	0.000552827	0.375735	0.345298	0.914485	0.63615	0.955988	0.658299	0.99571	0.976382	0.999788
PID_RANBP2_PATHWAY	0.348722	0.767785	0.0431432	0.761212	0.292525	0.914485	0.660129	0.955988	0.559987	0.99571	0.153727	0.999788
REACTOME_CELL_SURFACE_INTERACTIONS_AT_THE_VASCULAR_WALL	0.673013	0.892581	0.358973	0.927461	0.0686059	0.914485	0.670604	0.955988	0.638951	0.99571	0.0241601	0.999788
BIOCARTA_PML_PATHWAY	0.299224	0.764845	0.779975	0.958535	0.00524836	0.642393	0.67338	0.955988	0.466062	0.99571	0.80489	0.999788
BIOCARTA_FAS_PATHWAY	0.0418984	0.735691	0.802583	0.963987	0.279352	0.914485	0.673561	0.955988	0.863774	0.99571	0.696597	0.999788
REACTOME_FORMATION_OF_FIBRIN_CLOT_CLOTTING_CASCADE	0.603504	0.868506	0.745644	0.954662	0.190712	0.914485	0.687296	0.955988	0.487684	0.99571	0.0279451	0.999788
BIOCARTA_SODD_PATHWAY	0.323091	0.764845	0.727762	0.953433	0.00297428	0.565681	0.690709	0.955988	0.375558	0.99571	0.877155	0.999788
BIOCARTA_CHREBP2_PATHWAY	0.300411	0.764845	0.389706	0.927488	0.0475868	0.914485	0.692461	0.955988	0.900336	0.99571	0.328657	0.999788
KEGG_VIRAL_MYOCARDITIS	0.00125154	0.574163	0.204444	0.917767	0.0340243	0.876465	0.708559	0.955988	0.43407	0.99571	0.720998	0.999788
REACTOME_INSULIN_SYNTHESIS_AND_PROCESSING	0.655132	0.884308	0.0277727	0.761212	0.156343	0.914485	0.719873	0.955988	0.478016	0.99571	0.837432	0.999788
REACTOME_ENDOGENOUS_STEROLS	0.0435979	0.735691	0.454915	0.931078	0.717945	0.945528	0.725089	0.955988	0.637596	0.99571	0.554131	0.999788
PID_ENDOTHELIN_PATHWAY	0.0291682	0.735691	0.0159451	0.708184	0.102245	0.914485	0.730337	0.955988	0.13477	0.99571	0.704564	0.999788
REACTOME_PLATELET_ADHESION_TO_EXPOSED_COLLAGEN	0.745304	0.912398	0.617002	0.948195	0.00991739	0.642393	0.731052	0.955988	0.814668	0.99571	0.159165	0.999788
REACTOME_NGF_SIGNALLING_VIA_TRKA_FROM_THE_PLASMA_MEMBRANE	0.0471974	0.735691	0.0586633	0.873942	0.471068	0.927083	0.73268	0.955988	0.990101	0.999136	0.767317	0.999788
REACTOME_SIGNAL_ATTENUATION	0.0361506	0.735691	0.0762548	0.875711	0.0652429	0.914485	0.739002	0.955988	0.0816889	0.99571	0.966301	0.999788
REACTOME_ACTIVATION_OF_THE_AP1_FAMILY_OF_TRANSCRIPTION_FACTORS	0.0327474	0.735691	0.362955	0.927461	0.539615	0.937633	0.744386	0.955988	0.476383	0.99571	0.820489	0.999788
KEGG_THYROID_CANCER	0.0427207	0.735691	0.17163	0.875711	0.92698	0.984295	0.744599	0.955988	0.769916	0.99571	0.527839	0.999788
KEGG_LEISHMANIA_INFECTION	0.014788	0.735691	0.644321	0.949526	0.123652	0.914485	0.745165	0.955988	0.408104	0.99571	0.565715	0.999788
BIOCARTA_RAC1_PATHWAY	0.0410899	0.735691	0.292874	0.925333	0.961243	0.989673	0.747223	0.955988	0.893754	0.99571	0.475071	0.999788
REACTOME_ENERGY_DEPENDENT_REGULATION_OF_MTOR_BY_LKB1_AMPK	0.918888	0.968205	0.722722	0.951806	0.871386	0.971637	0.748556	0.955988	0.984497	0.998094	0.0177532	0.999788
BIOCARTA_IL10_PATHWAY	0.800514	0.92423	0.427252	0.931078	0.00482698	0.642393	0.749238	0.955988	0.287442	0.99571	0.341865	0.999788
REACTOME_COMMON_PATHWAY	0.00617813	0.713029	0.309594	0.925333	0.982371	0.995179	0.752771	0.955988	0.0715756	0.99571	0.262291	0.999788
BIOCARTA_GPCR_PATHWAY	0.951931	0.977741	0.00265941	0.45358	0.884855	0.971637	0.754255	0.955988	0.58832	0.99571	0.87905	0.999788
KEGG_GNRH_SIGNALING_PATHWAY	0.283568	0.764845	0.0319245	0.761212	0.144111	0.914485	0.755634	0.955988	0.771736	0.99571	0.990168	0.999788
KEGG_VASOPRESSIN_REGULATED_WATER_REABSORPTION	0.208413	0.735959	0.822681	0.971443	0.0197208	0.746024	0.758932	0.955988	0.672155	0.99571	0.843489	0.999788
PID_LYSOPHOSPHOLIPID_PATHWAY	0.380205	0.786877	0.018937	0.761212	0.508176	0.936382	0.765487	0.958161	0.55031	0.99571	0.985449	0.999788
REACTOME_NA_CL_DEPENDENT_NEUROTRANSMITTER_TRANSPORTERS	0.0401725	0.735691	0.0697333	0.875711	0.784627	0.958566	0.769314	0.960152	0.822267	0.99571	0.518448	0.999788
BIOCARTA_LEPTIN_PATHWAY	0.588003	0.859807	0.0035651	0.45358	0.877366	0.971637	0.777592	0.961848	0.764899	0.99571	0.818258	0.999788
BIOCARTA_MYOSIN_PATHWAY	0.273296	0.764845	0.529042	0.931078	0.567979	0.942285	0.783369	0.961848	0.0499281	0.99571	0.391389	0.999788
KEGG_TYPE_I_DIABETES_MELLITUS	0.00954545	0.713029	0.505181	0.931078	0.04165	0.914485	0.788645	0.965566	0.482253	0.99571	0.687488	0.999788
REACTOME_P75NTR_SIGNALS_VIA_NFKB	0.00631425	0.713029	0.0870071	0.875711	0.500205	0.930669	0.796509	0.969663	0.747503	0.99571	0.270034	0.999788
KEGG_LONG_TERM_DEPRESSION	0.693462	0.895495	0.000583439	0.375735	0.792075	0.959805	0.798686	0.970479	0.972421	0.99571	0.321501	0.999788
REACTOME_SCF_BETA_TRCP_MEDIATED_DEGRADATION_OF_EMI1	0.0291507	0.735691	0.144742	0.875711	0.117814	0.914485	0.800813	0.97081	0.204414	0.99571	0.703122	0.999788
REACTOME_SIGNAL_TRANSDUCTION_BY_L1	0.0155363	0.735691	0.0289185	0.761212	0.252445	0.914485	0.802316	0.97081	0.89416	0.99571	0.420395	0.999788
BIOCARTA_CALCINEURIN_PATHWAY	0.406037	0.802727	0.00643367	0.552438	0.466377	0.927083	0.814607	0.972711	0.610563	0.99571	0.67172	0.999788
KEGG_PRIMARY_IMMUNODEFICIENCY	0.515532	0.834178	0.0989857	0.875711	0.00561774	0.642393	0.814622	0.972711	0.971143	0.99571	0.113037	0.999788
BIOCARTA_STATHMIN_PATHWAY	0.642186	0.878392	0.989342	0.997185	0.0304205	0.837965	0.820796	0.972711	0.699298	0.99571	0.974572	0.999788
BIOCARTA_MET_PATHWAY	0.0466996	0.735691	0.918018	0.990156	0.653402	0.945528	0.822274	0.972711	0.694342	0.99571	0.76473	0.999788
BIOCARTA_CASPASE_PATHWAY	0.384656	0.786877	0.326816	0.925333	0.392301	0.916703	0.824738	0.972711	0.52187	0.99571	0.00997334	0.999788
REACTOME_VIRAL_MESSENGER_RNA_SYNTHESIS	0.332677	0.764845	0.0498043	0.831348	0.817802	0.963721	0.82624	0.972711	0.4795	0.99571	0.651998	0.999788
PID_P73PATHWAY	0.00235547	0.606768	0.00436862	0.45358	0.753742	0.950595	0.827652	0.972711	0.156515	0.99571	0.641133	0.999788
REACTOME_IRON_UPTAKE_AND_TRANSPORT	0.0405741	0.735691	0.124682	0.875711	0.333851	0.914485	0.844038	0.979388	0.92442	0.99571	0.575167	0.999788
KEGG_PYRUVATE_METABOLISM	0.0107978	0.713029	0.0628613	0.875711	0.46824	0.927083	0.85629	0.988069	0.383274	0.99571	0.370725	0.999788
REACTOME_INTRINSIC_PATHWAY	0.198764	0.735959	0.38431	0.927488	0.278851	0.914485	0.858709	0.988069	0.967108	0.99571	0.0270848	0.999788
PID_FAS_PATHWAY	0.169499	0.735691	0.355031	0.927461	0.0147294	0.746024	0.861883	0.988069	0.692389	0.99571	0.985117	0.999788
BIOCARTA_STRESS_PATHWAY	0.287231	0.764845	0.326382	0.925333	0.0202724	0.746024	0.862884	0.988069	0.796119	0.99571	0.872661	0.999788
REACTOME_G_PROTEIN_ACTIVATION	0.843759	0.943905	0.0368672	0.761212	0.731064	0.945528	0.869329	0.988069	0.939659	0.99571	0.51293	0.999788
BIOCARTA_AKAPCENTROSOME_PATHWAY	0.188865	0.735959	0.0187035	0.761212	0.094274	0.914485	0.869647	0.988069	0.83051	0.99571	0.679849	0.999788
BIOCARTA_EDG1_PATHWAY	0.0895119	0.735691	0.0323301	0.761212	0.398205	0.916703	0.873067	0.988069	0.846834	0.99571	0.625382	0.999788
KEGG_GRAFT_VERSUS_HOST_DISEASE	0.0043059	0.713029	0.0946286	0.875711	0.317068	0.914485	0.87504	0.988069	0.920213	0.99571	0.795228	0.999788
BIOCARTA_RHO_PATHWAY	0.0945806	0.735691	0.0263953	0.761212	0.69249	0.945528	0.879695	0.988069	0.124116	0.99571	0.878893	0.999788
BIOCARTA_MEF2D_PATHWAY	0.748761	0.912398	0.0212988	0.761212	0.22843	0.914485	0.883304	0.988069	0.845433	0.99571	0.52167	0.999788
PID_RETINOIC_ACID_PATHWAY	0.00470248	0.713029	0.675199	0.951786	0.576648	0.942285	0.88417	0.988069	0.343137	0.99571	0.911036	0.999788
REACTOME_DOWNREGULATION_OF_ERBB2_ERBB3_SIGNALING	0.0218895	0.735691	0.563201	0.931078	0.176285	0.914485	0.889253	0.988069	0.27986	0.99571	0.51507	0.999788
REACTOME_FGFR_LIGAND_BINDING_AND_ACTIVATION	0.292502	0.764845	0.47088	0.931078	0.355653	0.914485	0.899177	0.988069	0.0138748	0.99571	0.786055	0.999788
BIOCARTA_FMLP_PATHWAY	0.161113	0.735691	0.0389302	0.761212	0.211367	0.914485	0.901726	0.988069	0.949992	0.99571	0.610387	0.999788
BIOCARTA_DEATH_PATHWAY	0.222243	0.74027	0.492724	0.931078	0.236529	0.914485	0.902172	0.988069	0.0102848	0.99571	0.537383	0.999788
PID_S1P_S1P3_PATHWAY	0.36416	0.779945	0.0387728	0.761212	0.584711	0.942285	0.908088	0.988069	0.337927	0.99571	0.0503415	0.999788
REACTOME_MHC_CLASS_II_ANTIGEN_PRESENTATION	0.0114708	0.713029	0.262669	0.917767	0.558955	0.94109	0.91351	0.988069	0.483887	0.99571	0.478979	0.999788
BIOCARTA_PAR1_PATHWAY	0.0701153	0.735691	0.307955	0.925333	0.601926	0.945528	0.920835	0.988069	0.00765159	0.99571	0.273316	0.999788
PID_INTEGRIN_CS_PATHWAY	0.155309	0.735691	0.155756	0.875711	0.0153968	0.746024	0.929705	0.988069	0.907152	0.99571	0.505709	0.999788
REACTOME_G1_S_TRANSITION	0.667467	0.889956	0.0875427	0.875711	0.0253363	0.836746	0.932146	0.988069	0.2713	0.99571	0.790956	0.999788
REACTOME_GLUCONEOGENESIS	0.00982426	0.713029	0.134221	0.875711	0.917751	0.978084	0.933755	0.988069	0.296005	0.99571	0.996683	0.999788
PID_INSULIN_GLUCOSE_PATHWAY	0.416839	0.802727	0.374411	0.927488	0.0230027	0.822984	0.934776	0.988069	0.491149	0.99571	0.402535	0.999788
BIOCARTA_NTHI_PATHWAY	0.370092	0.786877	0.366949	0.927461	0.0104738	0.642393	0.944277	0.991314	0.469295	0.99571	0.644219	0.999788
BIOCARTA_AKAP13_PATHWAY	0.0485691	0.735691	0.0143379	0.708184	0.43831	0.925268	0.946771	0.991314	0.535336	0.99571	0.457687	0.999788
REACTOME_REGULATION_OF_IFNA_SIGNALING	0.142009	0.735691	0.0424417	0.761212	0.570555	0.942285	0.951793	0.993075	0.0695305	0.99571	0.314851	0.999788
REACTOME_SRP_DEPENDENT_COTRANSLATIONAL_PROTEIN_TARGETING_TO_MEMBRANE	0.650728	0.884112	0.0315678	0.761212	0.654215	0.945528	0.957654	0.993211	0.646389	0.99571	0.813569	0.999788
PID_IGF1_PATHWAY	0.0449734	0.735691	0.511281	0.931078	0.177957	0.914485	0.959281	0.993211	0.0196418	0.99571	0.993741	0.999788
REACTOME_GLUCOSE_METABOLISM	0.099312	0.735691	0.627286	0.948195	0.00164769	0.530555	0.965863	0.994087	0.138219	0.99571	0.250628	0.999788
BIOCARTA_NDKDYNAMIN_PATHWAY	0.731312	0.910517	0.024179	0.761212	0.0239582	0.834003	0.967795	0.994087	0.413426	0.99571	0.496469	0.999788
PID_TRAIL_PATHWAY	0.22098	0.74027	0.411418	0.931078	0.00834628	0.642393	0.987259	0.996815	0.0646911	0.99571	0.733263	0.999788
PID_CERAMIDE_PATHWAY	0.252979	0.764845	0.981779	0.997185	0.000533779	0.229169	0.988302	0.996815	0.196928	0.99571	0.687496	0.999788
BIOCARTA_NFKB_PATHWAY	0.390063	0.787463	0.807612	0.963987	0.0076829	0.642393	0.997882	0.999434	0.15917	0.99571	0.987812	0.999788
